# Supplementary material for: Skin Mast Cell-Driven Ceramides Drive Early Apoptosis in Pre-Symptomatic Eczema in Mice
Source: Int J Mol Sci. 2021 Jul 22;22(15):7851. doi: 10.3390/ijms22157851 (PMC8346072; doi:10.3390/ijms22157851)
Supplement: Supplementary file 1 [file ijms-22-07851-s001.zip]

Archive with 6 entries (6 files):
- Mass Spec Data - Fig 1.pzf
- Mass Spec Data - Fig 4a.pzf
- Mass Spec Data - Fig 4b.pzf
- Mass Spec Data - Fig 5a.pzf
- Mass Spec Data - Fig 5b.pzf
- Original Images for Western blots.pdf
